# Supplementary material for: Sensitive ELISA-based detection method for the mitophagy marker p-S65-Ub in human cells, autopsy brain, and blood samples
Source: Autophagy. 2020 Oct 28;17(9):2613–28. doi: 10.1080/15548627.2020.1834712 (PMC8496550; doi:10.1080/15548627.2020.1834712)
Supplement: Supplemental Material [file KAUP_A_1834712_SM7522.zip]

Archive with 5 entries (4 files):
- Supplementary information/
- Supplementary information/SFigure_1.pdf
- Supplementary information/SFigure_2.pdf
- Supplementary information/SFigure_3.pdf
- Supplementary information/Supplementary_Information_Watzlawik_R3.docx
